# Supplementary material for: Fetal Fraction Signatures: A Quality Control Tool to Detect Potentially Confounding Situations in NonInvasive Prenatal Diagnosis of Monogenic Conditions
Source: Clin Genet. 2025 Dec 9;109(5):869–75. doi: 10.1111/cge.70121 (PMC13066760; doi:10.1111/cge.70121)
Supplement: Supplementary file 1 — Data S1: cge70121‐sup‐0001‐SupFile1.xlsx. [file CGE-109-869-s001.xlsx]

## Sheet: README
This file contains one page for the normal situation, one for each anomaly (trisomies, monosomies and UPDs) and one for twin pregnancies
The left side of each page contains 3 graphs illustrating molecular counts.
The first two represent Type-4 SNPs (mother heterozygous) of subtype alpha (father homozygous for allele in M1) and beta (father homozygous for allele in M2).
The following values were arbitrarily chosen:
- Mother (dark blue bars), ccfDNA of maternal origin: 100 molecules, split 50:50 between maternal haplotypes M1 and M2
- Mat (light blue bars): The maternal haplotype present in fetal ccfDNA: 10 molecules in the normal case.
- Pat (light green bars): The paternal haplotype present in fetal ccfDNA: 10 molecules in the normal case.
Fetal DNA was arbitrarily assigned haplotype M1. For a fetus having inherited haplotype M2, swap the two graphs and swap columns in each graph (i.e. mirror image the 2 graphs).
The third graph represents Type-1 SNPs (both parents homozygous for different alleles)
- Pat (amber): Paternal alleles detected in maternal plasma: 10 molecules in the normal case
- Hidden (dotted bar): Same amount as Pat, illustrating the calculation of FF as 2*Pat
FF: In a normal situation, the apparent fetal fraction (FF = 2*Pat / Total) is 20/120 = 17%
This value is modified by all anomalies, which affect either Pat or Total or both
RFF is the real fetal fraction, that can be measured with SNPs located on another chromosome. In this spreadsheet it's fixed at 17%
Formulas to calculate the expected regression slopes for alpha and beta SNPs are indicated under each graph, with the resulting value in red
In a normal situation: the slope is 1 for alpha and 0 for beta, if the fetus inherited haplotype M1.
For a fetus carrying haplotype M2, the slope is 0 for alpha and -1 for beta.
Slope values are affected by the amount of mosaicism m, which can be entered in cell B24 (green background)
Theoretical slope values resulting from the specified amount of mosaicism are displayed on line 26
On the right of each page are the equations used to calculate significance thresholds for the RHDO analysis
q1 is the threshold for detection haplotype M1, q0 is the threshold for haplotype M2
These values are calculated in three ways:
* From the molecular counts in the example (formula in column M, result in column N). This cannot be achieved experimentally as maternal and fetal contributions cannot be distinguished.
* From FF and the amount of mosaicism m (formula in column O, result in column P). Column Q verifies that results are identical to those obtained from molecular counts.
* From RFF and the amount of mosaicism m (formula in column R, result in column S). Column T verifies that results are identical to those obtained from molecular counts.
These values are affected by the amount of mosaicism m, as entered in cell B4
For anomalies resulting in the absence of paternal haplotype, FF cannot be calculated, unless there is some level of mosaicism
Lines 10 and 11 provide formulas to calculate FF from the real fetal fraction RFF, and conversely
The boxed frame provides 3 methods to calculate the amount of mosaicism m:
* From the regression slope of alpha SNPs, SA
* From the regression slope of beta SNPs, SB
* From the combination of FF and RFF
Experimentally determined values can be entered on cells N22:N25 (green background). It is expected that all 3 calculations yield similar values of m (within experimental error)
Formulas are provided for a fetus having inherited maternal haplotype M1. For maternal haplotype M2, enter 1-Slope

## Sheet: Normal
Normal singleton
	Alpha			Beta		Type-1		FF	Real FF		q1
	Mother	Mat	Pat	Mat	Pat	Pat	Hidden	(2*Pat)/total	Other chr		Alpha	Mom+Mat+Pat/AlphaTotal	0.583333	0.5 + (FF*0.5)	0.583333	ok
M1	50	10	10	10	0	10	10	0.166667	0.166667		Beta	Mom+Mat/BetaTotal	0.5	0.5	0.5	ok
M2	50	0	0	0	10
											q0
											Alpha	Mom+Pat/AlphaTotal	0.5	0.5	0.5	ok
											Beta	Mom/BetaTotal	0.416667	0.5 – (FF*0.5)	0.416667	ok
Slope	M1+Pat	1		M1-Pat	0
	2*Pat			2*Pat

## Sheet: Triso mat 1
Maternal meiosis 1 trisomy
		Alpha		Beta		Type-1		FF	Real FF		q1
	Mother	Mat	Pat	Mat	Pat	Pat	Hidden	(2*Pat)/total	Other chr		Alpha	Mom+Mat+Pat/AlphaTotal	0.56	0.5 + (FF*0.5) - (FF*0.25*m)	0.56	ok	0.5 + (RFF*(0.5-0.25*m))/(1+(RFF*0.5*m))	0.56	ok
M1	50	10	10	10	0	10	10	0.16	0.166667		Beta	Mom+Mat/BetaTotal	0.48	0.5 – (FF*0.25*m)	0.48	ok	0.5 - ((RFF*0.25*m)/(1+(RFF*0.5*m)))	0.48	ok
M2	50	5	0	5	10
											q0
											Alpha	Mom+Pat+Triso/AlphaTotal	0.52	0.5 + (FF*0.25*m)	0.52	ok	0.5 + ((RFF*0.25*m)/(1+(RFF*0.5*m)))	0.52	ok
											Beta	Mom+Triso/BetaTotal	0.44	0.5 - (FF*0.5) + (FF*0.25*m)	0.44	ok	0.5 - (RFF*(0.5-0.25*m))/(1+(RFF*0.5*m))	0.44	ok
											FF	(2*Pat)/(Total+(Mat*m))		RFF/(1+(RFF*0.5*m)	0.16	ok
											RFF	(2*Rpat)/Rtot		FF/(1-(FF*0.5*m)	0.166667	ok
Slope	M1+Pat-M2	0.5		M1-Pat-M2	-0.5							Mosaicism calculator			m
	2*Pat			2*Pat								Slope Alpha	0.75	2*(1-Slope)	0.5
												Slope Beta	-0.25	-2*Slope	0.5
Mosaic	0.5											FF	0.16	(2/FF) - (2/RFF)	0.500002
												RFF	0.166667
Slope	0.75			-0.25

## Sheet: Triso mat 2
Maternal meiosis 2 trisomy
		Alpha		Beta		Type-1		FF	Real FF		q1
	Mother	Mat	Pat	Mat	Pat	Pat	Hidden	(2*Pat)/total	Other chr		Alpha	Mom+Mat+Pat+Triso/AlphaTotal	0.6	0.5 + (FF*0.5) + (FF*0.25*m)	0.6	ok	0.5 + (RFF*(0.5+0.25*m))/(1+(RFF*0.5*m))	0.6	ok
M1	50	15	10	15	0	10	10	0.16	0.166667		Beta	Mom+Mat+Triso/BetaTotal	0.52	0.5 + (FF*0.25*m)	0.52	ok	0.5 + ((RFF*0.25*m)/(1+(RFF*0.5*m)))	0.52	ok
M2	50	0	0	0	10
											q0
											Alpha	Mom+Pat/AlphaTotal	0.48	0.5 - (FF*0.25*m)	0.48	ok	0.5 - ((RFF*0.25*m)/(1+(RFF*0.5*m)))	0.48	ok
											Beta	Mom/BetaTotal	0.4	0.5 - (FF*0.5) - (FF*0.25*m)	0.4	ok	0.5 - (RFF*(0.5+0.25*m))/(1+(RFF*0.5*m))	0.4	ok
											FF	(2*Pat)/(Total+(Mat*m))		RFF/(1+(RFF*0.5*m)	0.16	ok
											RFF	(2*Rpat)/Rtot		FF/(1-(FF*0.5*m)	0.166667	ok
Slope	2*M1 + Pat	1.5		2*M1-Pat	0.5							Mosaicism calculator			m
	2*Pat			2*Pat								Slope Alpha	1.25	2*(Slope-1)	0.5
												Slope Beta	0.25	2*Slope	0.5
Mosaic	0.5											FF	0.16	(2/FF) - (2/RFF)	0.500024
												RFF	0.166667
Slope	1.25			0.25

## Sheet: Monosomy mat
Maternal monosomy
	Alpha			Beta		Type-1		FF	Real FF		q1
	Mother	Mat	Pat	Mat	Pat	Pat	Hidden	(2*Pat)/total	Other chr		Alpha	Mom+Mat+Pat/AlphaTotal	0.565217	0.5 + (FF*0.5) + (FF*0.25*m/(1-m))	0.565217	ok	0.5 + (RFF*((0.5*(1-m))+(0.25*m))/(1-(RFF*0.5*m)))	0.565217	ok
M1	50	10	5	10	0	5	5	0.0869565	0.166667		Beta	Mom+Mat/BetaTotal	0.521739	0.5 + (FF*0.25*m/(1-m))	0.521739	ok	0.5 + ((RFF*0.25*m)/(1-(RFF*0.5*m)))	0.521739	ok
M2	50	0	0	0	5
											q0
											Alpha	Mom+Pat/AlphaTotal	0.478261	0.5 - (FF*0.25*m/(1-m)	0.478261	ok	0.5 - ((RFF*0.25*m)/(1-(RFF*0.5*m)))	0.478261	ok
											Beta	Mom/BetaTotal	0.434783	0.5 - (FF*0.5) - (FF*0.25*m/(1-m))	0.434783	ok	0.5 - (RFF*((0.5*(1-m))+(0.25*m))/(1-(RFF*0.5*m)))	0.434783	ok
											FF	(2*Pat*(1-m))/(Total-(Pat*m))		(RFF*(1-m)) / (1-(RFF*0.5*m))	0.0869565	ok
											RFF	(2*Rpat)/Rtot		FF/(1-m+(FF*0.5*m)	0.166667	ok
Slope	M1	0.5		M1	0.5							Mosaicism calculator			m
	FF			FF								Slope Alpha	0.75	2*(1-Slope)	0.5
												Slope Beta	0.25	2*Slope	0.5
Mosaic	0.5											FF	0.087	(FF-RFF) / ((FF*RFF*0.5)-RFF)	0.49974
												RFF	0.166667
Slope	0.75			0.25

## Sheet: Isodisomy mat
Maternal isodisomy
	Alpha			Beta		Type-1		FF	Real FF		q1
	Mother	Mat	Pat	Mat	Pat	Pat	Hidden	(2*Pat)/total	Other chr		Alpha	Mom+Mat1+Mat2+Pat/AlphaTotal	0.583333	0.5 + (FF*0.5/(1-m))	0.583333	ok	0.5 + RFF*0.5	0.583333	ok
M1	50	15	5	15	0	5	5	0.0833333	0.166667		Beta	Mom+Mat1+Mat2/BetaTotal	0.541667	0.5 + (FF*0.5*m/(1-m))	0.541667	ok	0.5 + RFF*0.5*m	0.541667	ok
M2	50	0	0	0	5
											q0
											Alpha	Mom+Pat/AlphaTotal	0.458333	0.5 - (FF*0.5*m/(1-m))	0.458333	ok	0.5 - RFF*0.5*m	0.458333	ok
											Beta	Mom/BetaTotal	0.416667	0.5 - (FF*0.5/(1-m))	0.416667	ok	0.5 - RFF*0.5	0.416667	ok
											FF	(2*Pat*(1-m))/Total		RFF*(1-m)	0.0833333	ok
											RFF	(2*Rpat)/Rtot		FF/(1- m)	0.166667	ok
Slope	2*M1	1		2*M1	1							Mosaicism calculator			m
	FF			FF								Slope Alpha		Invariant
												Slope Beta	0.5	Slope	0.5
Mosaic	0.5											FF	0.0833	(RFF-FF) / RFF	0.500201
												RFF	0.166667
Slope	1			0.5

## Sheet: Heterodisomy mat
Maternal heterodisomy
		Alpha		Beta		Type-1		FF	Real FF		q1
	Mother	Mat	Pat	Mat	Pat	Pat	Hidden	(2*Pat)/total	Other chr		Alpha	Mom+Mat1+Pat/AlphaTotal	0.541667	0.5 + (FF*0.5)	0.541667	ok	0.5 + RFF*0.5*(1-m)	0.541667	ok
M1	50	10	5	10	0	5	5	0.0833333	0.166667		Beta	Mom+Mat1/BetaTotal	0.5	0.5	0.5	ok	0.5	0.5	ok
M2	50	5	0	5	5
											q0
											Alpha	Mom+Mat2+Pat/AlphaTotal	0.5	0.5	0.5	ok	0.5	0.5	ok
											Beta	Mom+Mat2/BetaTotal	0.458333	0.5 - (FF*0.5)	0.458333	ok	0.5 - RFF*0.5*(1-m)	0.458333	ok
											FF	(2*Pat*(1-m))/Total		RFF*(1-m)	0.0833333	ok
											RFF	(2*Rpat)/Rtot		FF/(1- m)	0.166667	ok
Slope	M1-M2	0		M1-M2	0							Mosaicism calculator			m
	FF			FF								Slope Alpha	1	1-Slope	0
												Slope Beta		Invariant
Mosaic	0.5											FF	0.0833	(RFF-FF) / RFF	0.500201
												RFF	0.166667
Slope	0.5			0

## Sheet: Triso pat 1
Paternal meiosis 1 trisomy
	Alpha			Beta		Type-1		FF	Real FF		q1
	Mother	Mat	Pat	Mat	Pat	Pat	Hidden	(2*Pat)/total	Other chr		Alpha	Mom+Mat+Pat+Triso/AlphaTotal	0.6	0.5 + (FF*0.5) - (FF*0.25*m/(1+m))	0.6	ok	0.5 + (RFF*((0.5*(1+m))-(0.25*m))/(1+(RFF*0.5*m)))	0.6	ok
M1	50	10	15	10	0	15	10	0.24	0.166667		Beta	Mom+Mat/BetaTotal	0.48	0.5 - (FF*0.25*m/(1+m))	0.48	ok	0.5 - ((RFF*0.25*m)/(1+(RFF*0.5*m)))	0.48	ok
M2	50	0	0	0	15
											q0
											Alpha	Mom+Pat+Triso/AlphaTotal	0.52	0.5 + (FF*0.25*m/(1+m))	0.52	ok	0.5 + ((RFF*0.25*m)/(1+(RFF*0.5*m)))	0.52	ok
											Beta	Mom+Triso/BetaTotal	0.4	0.5 - (FF*0.5) + (FF*0.25*m/(1+m))	0.4	ok	0.5 - (RFF*((0.5*(1+m))-(0.25*m))/(1+(RFF*0.5*m)))	0.4	ok
											FF	(2*(Pat+(Pat*m)))/(Total+(Pat*m))		RFF*(1+m) / (1+(RFF*0.5*m))	0.24	ok
											RFF	(2*Rpat)/Rtot		FF / (1+m-(FF*0.5*m))	0.166667	ok
Slope	M1+2*Pat	0.75		M1-2*Pat	-0.25							Mosaicism calculator			m
	4*Pat			4*Pat								Slope Alpha	0.875	4*(1-Slope)	0.5
												Slope Beta	-0.125	-4*Slope	0.5
Mosaic	0.5											FF	0.24	(FF-RFF) / (RFF*(1-(FF*0.5)))	0.499997
												RFF	0.166667
Slope	0.875			-0.125

## Sheet: Triso pat 2
Paternal meiosis 2 trisomy
	Alpha			Beta		Type-1		FF	Real FF		q1
	Mother	Mat	Pat	Mat	Pat	Pat	Hidden	(2*Pat)/total	Other chr		Alpha	Mom+Mat+Pat+Triso/AlphaTotal	0.6	0.5 + (FF*0.5) - (FF*0.25*m/(1+m))	0.6	ok	0.5 + (RFF*((0.5*(1+m))-(0.25*m))/(1+(RFF*0.5*m)))	0.6	ok
M1	50	10	15	10	0	15	15	0.24	0.166667		Beta	Mom+Mat/BetaTotal	0.48	0.5 - (FF*0.25*m/(1+m))	0.48	ok	0.5 - ((RFF*0.25*m)/(1+(RFF*0.5*m)))	0.48	ok
M2	50	0	0	0	15
											q0
											Alpha	Mom+Pat+Triso/AlphaTotal	0.52	0.5 + (FF*0.25*m/(1+m))	0.52	ok	0.5 + ((RFF*0.25*m)/(1+(RFF*0.5*m)))	0.52	ok
											Beta	Mom+Triso/BetaTotal	0.4	0.5 - (FF*0.5) + (FF*0.25*m/(1+m))	0.4	ok	0.5 - (RFF*((0.5*(1+m))-(0.25*m))/(1+(RFF*0.5*m)))	0.4	ok
											FF	(2*(Pat+(Pat*m)))/(Total+(Pat*m))		RFF*(1+m) / (1+(RFF*0.5*m))	0.24	ok
											RFF	(2*Rpat)/Rtot		FF / (1+m-(FF*0.5*m))	0.166667	ok
Slope	M1+2*Pat	0.75		M1-2*Pat	-0.25							Mosaicism calculator			m
	4*Pat			4*Pat								Slope Alpha	0.875	4*(1-Slope)	0.5
												Slope Beta	-0.125	-4*Slope	0.5
Mosaic	0.5											FF	0.24	(FF-RFF) / (RFF*(1-(FF*0.5)))	0.499997
												RFF	0.166667
Slope	0.875			-0.125

## Sheet: Monosomy pat
Paternal Monosomy
	Alpha			Beta		Type-1		FF	Real FF		q1
	Mother	Mat	Pat	Mat	Pat	Pat	Hidden	(2*Pat)/total	Other chr		Alpha	Mom+Mat+Pat/AlphaTotal	0.565217	0.5 + (FF*0.5) - (FF*0.25*m)	0.565217	ok	0.5 + (RFF*((0.5*-0.25*m))/(1-(RFF*0.5*m)))	0.565217	ok
M1	50	5	10	5	0	10	10	0.173913	0.166667		Beta	Mom+Mat/BetaTotal	0.478261	0.5 - (FF*0.25*m)	0.478261	ok	0.5 - ((RFF*0.25*m)/(1-(RFF*0.5*m)))	0.478261	ok
M2	50	0	0	0	10
											q0
											Alpha	Mom+Pat/AlphaTotal	0.521739	0.5 + (FF*0.25*m)	0.521739	ok	0.5 + ((RFF*0.25*m)/(1-(RFF*0.5*m)))	0.521739	ok
											Beta	Mom/BetaTotal	0.434783	0.5 - (FF*0.5) + (FF*0.25*m)	0.434783	ok	0.5 - (RFF*(0.5-(0.25*m))/(1-(RFF*0.5*m)))	0.434783	ok
											FF	(2*Pat)/(Total-(Mat*m))		RFF/(1-(RFF*0.5*m)	0.173913	ok
											RFF	(2*Rpat)/Rtot		FF/(1+(FF*0.5*m)	0.166667	ok
Slope	Pat	0.5		-Pat	-0.5							Mosaicism calculator			m
	2*Pat			2*Pat								Slope Alpha	0.75	2*(1-Slope)	0.5
												Slope Beta	-0.25	-2*Slope	0.5
Mosaic	0.5											FF	0.1818	(FF-RFF) / (RFF*FF*0.5)	0.998876
												RFF	0.166667
Slope	0.75			-0.25

[truncated: 3 more sheets: Heterodisomy pat, Isodisomy pat, Diiscordant twins]
